# Supplementary material for: The synaptic scaffold protein MPP2 interacts with GABAA receptors at the periphery of the postsynaptic density of glutamatergic synapses
Source: PLoS Biol. 2022 Mar 21;20(3):e3001503. doi: 10.1371/journal.pbio.3001503 (PMC8970474; doi:10.1371/journal.pbio.3001503)
Supplement: S1 Data — (XLSX) [file pbio.3001503.s015.xlsx]

## Sheet: Supplemental Table
Figure 3 - Source Data 1. List of quantified proteins from 2 replicate pulldown experiments using GST-fusion constructs of MPP2 and PSD-95 C-terminal domains from crude rat synaptosome preparations (Replicate A: Light = GST-MPP2-SH3-GK , Heavy = GST-PSD-95-SH3-GK; Replicate B: Heavy = GST-MPP2-SH3-GK, Light = GST-PSD-95-SH3-GK ; 18O/16O-ratios (H/L) and vice versa according to the Mascot Distille…
	Protein Count:	188
				Replicate A					Replicate B
Bayés et al., PLOS One 2012, Oct Volume 7, Issue 10; e46683	Accession Number	Protein Description	MW [Da]	Protein Group (Hit number)	Protein Group Member	H/L Normalised by GST	Standard Deviation (Mascot)	Peptide count	Protein Group (Hit number)	Protein Group Member	L/H Normalised by GST	Standard Deviation (Mascot)	Peptide count
m	GBRB2_RAT	Gamma-aminobutyric acid receptor subunit beta-2 OS=Rattus norvegicus OX=10116 GN=Gabrb2 PE=1 SV=1	54598	86	1	0.0639593	1.226	6	50	1	0.117573	1.26	7
m+h	GBRA1_RAT	Gamma-aminobutyric acid receptor subunit alpha-1 OS=Rattus norvegicus OX=10116 GN=Gabra1 PE=1 SV=1	51721	106	1	0.0662325	1.194	11	76	1	0.133286	1.493	6
m	GBRB1_RAT	Gamma-aminobutyric acid receptor subunit beta-1 OS=Rattus norvegicus OX=10116 GN=Gabrb1 PE=1 SV=1	54038	86	2	0.0687071	1.124	6	50	2	0.1115	1.723	5
m+h	GBRA4_RAT	Gamma-aminobutyric acid receptor subunit alpha-4 OS=Rattus norvegicus OX=10116 GN=Gabra4 PE=1 SV=1	60912	178	1	0.0718091	1.367	4	264		0.119069	1.021	3
	GBRD_RAT	Gamma-aminobutyric acid receptor subunit delta OS=Rattus norvegicus OX=10116 GN=Gabrd PE=1 SV=2	50534	357		0.0727682	1.249	2	178		0.0502336	1.735	2
	GBRA2_RAT	Gamma-aminobutyric acid receptor subunit alpha-2 OS=Rattus norvegicus OX=10116 GN=Gabra2 PE=1 SV=1	51149	106	2	0.077516	1.241	6	76	2	0.130022	1.169	4
	GBRB3_RAT	Gamma-aminobutyric acid receptor subunit beta-3 OS=Rattus norvegicus OX=10116 GN=Gabrb3 PE=1 SV=1	54131	86	3	0.0842292	1.413	5	50	3	0.101218	1.651	6
	CSDE1_RAT	Cold shock domain-containing protein E1 OS=Rattus norvegicus OX=10116 GN=Csde1 PE=2 SV=1	88839	19		0.0955482	1.308	20	31		0.190556	1.192	14
h	PI51C_RAT	Phosphatidylinositol 4-phosphate 5-kinase type-1 gamma OS=Rattus norvegicus OX=10116 GN=Pip5k1c PE=1 SV=1	75547	115		0.0999763	1.341	6	177	1	0.199455	1.771	3
m+h	THIL_RAT	Acetyl-CoA acetyltransferase, mitochondrial OS=Rattus norvegicus OX=10116 GN=Acat1 PE=1 SV=1	44666	75		0.109567	1.424	7	246		0.143929	1.181	3
m+h	QCR1_RAT	Cytochrome b-c1 complex subunit 1, mitochondrial OS=Rattus norvegicus OX=10116 GN=Uqcrc1 PE=1 SV=1	52815	88		0.120057	1.349	8	138		0.327494	1.125	3
	MCTP1_RAT	Cytochrome b-c1 complex subunit 1, mitochondrial OS=Rattus norvegicus OX=10116 GN=Uqcrc1 PE=1 SV=1	106416	91		0.121241	1.238	9	199		0.224376	1.357	2
m+h	TRIM3_RAT	Tripartite motif-containing protein 3 OS=Rattus norvegicus OX=10116 GN=Trim3 PE=1 SV=1	80745	47	1	0.12349	1.255	11	62	1	0.359824	1.163	8
	HNRPU_RAT	Heterogeneous nuclear ribonucleoprotein U OS=Rattus norvegicus OX=10116 GN=Hnrnpu PE=1 SV=1	87678	14		0.157116	1.178	24	49		0.322389	1.084	12
m+h	HNRPM_RAT	Heterogeneous nuclear ribonucleoprotein M OS=Rattus norvegicus OX=10116 GN=Hnrnpm PE=1 SV=4	73733	22		0.176296	1.112	16	29		0.261498	1.07	18
	ELP2_RAT	Elongator complex protein 2 OS=Rattus norvegicus OX=10116 GN=Elp2 PE=2 SV=1	91687	252		0.176652	1.149	3	325		0.426539	1.552	2
m+h	FARP1_RAT	FERM, ARHGEF and pleckstrin domain-containing protein 1 OS=Rattus norvegicus OX=10116 GN=Farp1 PE=1 SV=2	118768	27		0.180914	1.105	11	41		0.206348	1.128	8
	YBOX1_RAT	Nuclease-sensitive element-binding protein 1 OS=Rattus norvegicus OX=10116 GN=Ybx1 PE=2 SV=3	35709	84	1	0.181269	1.806	6	235	1	0.333895	1.453	2
m+h	QCR2_RAT	Cytochrome b-c1 complex subunit 2, mitochondrial OS=Rattus norvegicus OX=10116 GN=Uqcrc2 PE=1 SV=2	48366	24		0.18269	1.137	13	80		0.933319	1.672	7
m	GTPB1_RAT	GTP-binding protein 1 OS=Rattus norvegicus OX=10116 GN=Gtpbp1 PE=1 SV=1	72443	166		0.185532	1.661	5	259		0.872009	1.728	2
m+h	ROA1_RAT	Heterogeneous nuclear ribonucleoprotein A1 OS=Rattus norvegicus OX=10116 GN=Hnrnpa1 PE=1 SV=3	34191	36	1	0.188255	1.263	5	45		0.286474	1.139	6
m+h	PP2BA_RAT	Serine/threonine-protein phosphatase 2B catalytic subunit alpha isoform OS=Rattus norvegicus OX=10116 GN=Ppp3ca PE=1 SV=1	58606	221		0.201516	1.508	3	136	1	0.626478	1.045	5
m+h	CH60_RAT	60 kDa heat shock protein, mitochondrial OS=Rattus norvegicus OX=10116 GN=Hspd1 PE=1 SV=1	60917	40		0.222235	1.377	12	25		0.112009	1.626	13
m	CAC1E_RAT	Voltage-dependent R-type calcium channel subunit alpha-1E OS=Rattus norvegicus OX=10116 GN=Cacna1e PE=1 SV=1	251954	125		0.244731	1.276	6	42		0.265563	1.177	4
m+h	AP2M1_RAT	AP-2 complex subunit mu OS=Rattus norvegicus OX=10116 GN=Ap2m1 PE=1 SV=1	49623	164		0.262491	1.026	4	164		0.495745	1.108	5
m+h	AP2A2_RAT	AP-2 complex subunit alpha-2 OS=Rattus norvegicus OX=10116 GN=Ap2a2 PE=1 SV=3	103979	32		0.269713	1.135	10	85		0.346191	1.071	11
m+h	DCLK2_RAT	Serine/threonine-protein kinase DCLK2 OS=Rattus norvegicus OX=10116 GN=Dclk2 PE=1 SV=2	83964	105		0.282027	1.122	8	162		0.612991	1.163	5
m+h	AP2B1_RAT	AP-2 complex subunit beta OS=Rattus norvegicus OX=10116 GN=Ap2b1 PE=1 SV=1	104486	26	1	0.285934	1.094	21	27		0.428212	1.152	8
m+h	SV2A_RAT	Synaptic vesicle glycoprotein 2A OS=Rattus norvegicus OX=10116 GN=Sv2a PE=1 SV=2	82608	82		0.291144	1.175	7	120		0.629893	1.058	4
	LA_RAT	Lupus La protein homolog OS=Rattus norvegicus OX=10116 GN=Ssb PE=1 SV=1	47748	109		0.296472	1.162	7	219		0.948641	1.267	3
	HNRH1_RAT	Heterogeneous nuclear ribonucleoprotein H OS=Rattus norvegicus OX=10116 GN=Hnrnph1 PE=1 SV=2	49157	46	1	0.307601	1.389	5	65	2	0.321597	1.108	5
m+h	CAMKV_RAT	CaM kinase-like vesicle-associated protein OS=Rattus norvegicus OX=10116 GN=Camkv PE=1 SV=1	54072	107		0.312574	1.253	7	171		0.58541	1.038	4
h	STRAP_RAT	Serine-threonine kinase receptor-associated protein OS=Rattus norvegicus OX=10116 GN=Strap PE=1 SV=1	38432	45		0.317547	1.142	7	158		0.209115	1.254	3
m+h	SFXN5_RAT	Sideroflexin-5 OS=Rattus norvegicus OX=10116 GN=Sfxn5 PE=2 SV=1	37281	209		0.318731	1.293	4	193		0.607494	1.444	2
	ATPA_RAT	ATP synthase subunit alpha, mitochondrial OS=Rattus norvegicus OX=10116 GN=Atp5f1a PE=1 SV=2	59717	49		0.339332	1.401	9	15		0.631513	1.557	13
m+h	CACB4_RAT	Voltage-dependent L-type calcium channel subunit beta-4 OS=Rattus norvegicus OX=10116 GN=Cacnb4 PE=1 SV=2	57928	167	1	0.342529	1.224	2	115	1	0.221943	1.474	3
h	LPPRC_RAT	Leucine-rich PPR motif-containing protein, mitochondrial OS=Rattus norvegicus OX=10116 GN=Lrpprc PE=1 SV=1	156554	113		0.344897	1.118	5	109		0.500672	1.076	3
	HNRH2_RAT	Heterogeneous nuclear ribonucleoprotein H2 OS=Rattus norvegicus OX=10116 GN=Hnrnph2 PE=1 SV=1	49262	46	2	0.345489	1.509	4	65	1	0.314241	1.083	6
m+h	NUMBL_RAT	Numb-like protein OS=Rattus norvegicus OX=10116 GN=Numbl PE=1 SV=1	65472	264		0.348331	1.064	3	211	1	0.250304	1.141	5
h	CPT1A_RAT	Carnitine O-palmitoyltransferase 1, liver isoform OS=Rattus norvegicus OX=10116 GN=Cpt1a PE=1 SV=2	88069	189		0.375207	1.187	3	204		0.493627	1.107	4
m+h	E41L1_RAT	Band 4.1-like protein 1 OS=Rattus norvegicus OX=10116 GN=Epb41l1 PE=1 SV=1	98182	20		0.376391	1.2	17	47		0.279147	1.281	8
m+h	PURB_RAT	Transcriptional activator protein Pur-beta OS=Rattus norvegicus OX=10116 GN=Purb PE=1 SV=3	33398	23		0.382903	1.224	12	67		0.403831	1.219	6
m+h	EFTU_RAT	Elongation factor Tu, mitochondrial OS=Rattus norvegicus OX=10116 GN=Tufm PE=1 SV=1	49491	59		0.387521	1.264	10	155		0.799608	1.083	5
m+h	BRSK1_RAT	Serine/threonine-protein kinase BRSK1 OS=Rattus norvegicus OX=10116 GN=Brsk1 PE=1 SV=1	85130	37	1	0.391073	1.105	14	82		0.501311	1.087	7
m	CAC1B_RAT	Voltage-dependent N-type calcium channel subunit alpha-1B OS=Rattus norvegicus OX=10116 GN=Cacna1b PE=1 SV=1	262089	139		0.393322	1.152	6	66		0.512158	1.197	6
m+h	EAA1_RAT	Excitatory amino acid transporter 1 OS=Rattus norvegicus OX=10116 GN=Slc1a3 PE=1 SV=2	59659	57		0.39569	1.19	6	113		0.323237	1.183	4
m+h	DCLK1_RAT	Serine/threonine-protein kinase DCLK1 OS=Rattus norvegicus OX=10116 GN=Dclk1 PE=1 SV=1	47651	187		0.397229	1.098	2	170		0.807495	1.161	3
	GRPE1_RAT	GrpE protein homolog 1, mitochondrial OS=Rattus norvegicus OX=10116 GN=Grpel1 PE=1 SV=2	24282	64		0.424224	1.14	6	81		0.502465	1.127	4
	PRP19_RAT	Pre-mRNA-processing factor 19 OS=Rattus norvegicus OX=10116 GN=Prpf19 PE=1 SV=2	55204	253		0.429552	1.044	3	278		0.441988	1.009	2
m+h	M2OM_RAT	Mitochondrial 2-oxoglutarate/malate carrier protein OS=Rattus norvegicus OX=10116 GN=Slc25a11 PE=1 SV=3	34222	185		0.430618	1.131	5	262		0.91421	1.071	3
	ILF2_RAT	Interleukin enhancer-binding factor 2 OS=Rattus norvegicus OX=10116 GN=Ilf2 PE=2 SV=1	51349	205		0.445892	1.37	4	346		0.472041	1.241	2
m+h	CN37_RAT	2',3'-cyclic-nucleotide 3'-phosphodiesterase OS=Rattus norvegicus OX=10116 GN=Cnp PE=1 SV=2	47239	15		0.456192	1.245	18	19		0.664852	1.048	13
m+h	PURA_RAT	Transcriptional activator protein Pur-alpha (Fragments) OS=Rattus norvegicus OX=10116 GN=Pura PE=1 SV=1	15313	35		0.456192	1.304	8	114		0.427839	1.296	3
	HNRPF_RAT	Heterogeneous nuclear ribonucleoprotein F OS=Rattus norvegicus OX=10116 GN=Hnrnpf PE=1 SV=3	45701	46	3	0.460455	1.925	3	65	3	0.324626	1.25	2
	ROA3_RAT	Heterogeneous nuclear ribonucleoprotein A3 OS=Rattus norvegicus OX=10116 GN=Hnrnpa3 PE=1 SV=1	39628	146		0.460928	1.147	8	201		0.604318	1	2
m+h	DGKB_RAT	Diacylglycerol kinase beta OS=Rattus norvegicus OX=10116 GN=Dgkb PE=1 SV=1	90229	66		0.473005	1.118	9	153		0.628282	1.057	3
	GABT_RAT	4-aminobutyrate aminotransferase, mitochondrial OS=Rattus norvegicus OX=10116 GN=Abat PE=1 SV=3	56419	214		0.473715	1.57	3	160		1.56171	1.091	4
m+h	ECHB_RAT	Trifunctional enzyme subunit beta, mitochondrial OS=Rattus norvegicus OX=10116 GN=Hadhb PE=1 SV=1	51382	455		0.479635	1.249	2	288		0.788377	1.027	3
m	NF1_RAT	Neurofibromin OS=Rattus norvegicus OX=10116 GN=Nf1 PE=1 SV=1	316880	53		0.484608	1.136	7	77		0.534886	1.133	7
	SGPL1_RAT	Sphingosine-1-phosphate lyase 1 OS=Rattus norvegicus OX=10116 GN=Sgpl1 PE=2 SV=1	63717	140		0.489344	1.295	7	87		0.23537	1.095	7
m+h	MARK1_RAT	Serine/threonine-protein kinase MARK1 OS=Rattus norvegicus OX=10116 GN=Mark1 PE=1 SV=1	88180	83	2	0.492541	1.205	9	60	2	0.810159	1.045	4
m+h	SFXN3_RAT	Sideroflexin-3 OS=Rattus norvegicus OX=10116 GN=Sfxn3 PE=2 SV=1	35411	197		0.497632	1.149	5	181		0.699408	1.134	2
m+h	BIP_RAT	Endoplasmic reticulum chaperone BiP OS=Rattus norvegicus OX=10116 GN=Hspa5 PE=1 SV=1	72302	33	2	0.519181	1.458	15	11	2	0.412219	1.913	15
m+h	AGAP2_RAT	Arf-GAP with GTPase, ANK repeat and PH domain-containing protein 2 OS=Rattus norvegicus OX=10116 GN=Agap2 PE=1 SV=1	124361	136		0.530902	1.119	7	94		0.713117	1.255	3
m+h	MARK3_RAT	MAP/microtubule affinity-regulating kinase 3 OS=Rattus norvegicus OX=10116 GN=Mark3 PE=1 SV=1	88696	83	1	0.531613	1.111	9	60	3	0.743899	1.137	7
	NSF_RAT	Vesicle-fusing ATPase OS=Rattus norvegicus OX=10116 GN=Nsf PE=1 SV=1	82600	69		0.533744	1.103	13	46		1.08484	1.04	9
m+h	MARK2_RAT	Serine/threonine-protein kinase MARK2 OS=Rattus norvegicus OX=10116 GN=Mark2 PE=1 SV=1	80821	30		0.534454	1.067	13	60	1	0.836371	1.091	11
m+h	MYPR_RAT	Myelin proteolipid protein OS=Rattus norvegicus OX=10116 GN=Plp1 PE=1 SV=2	30057	31		0.535638	1.349	5	73		0.710024	1.239	4
m+h	TBB3_RAT	Tubulin beta-3 chain OS=Rattus norvegicus OX=10116 GN=Tubb3 PE=1 SV=1	50386	11	5	0.538361	1.035	15	9	4	0.269608	1.495	11
m+h	MPCP_RAT	Phosphate carrier protein, mitochondrial OS=Rattus norvegicus OX=10116 GN=Slc25a3 PE=1 SV=1	39419	172		0.540374	1.204	5	270		1.67631	1.191	2
h	TBB4B_RAT	Tubulin beta-4B chain OS=Rattus norvegicus OX=10116 GN=Tubb4b PE=1 SV=1	49769	11	2	0.542624	1.094	15	9	1	0.724156	1.128	15
m+h	TBB2A_RAT	Tubulin beta-2A chain OS=Rattus norvegicus OX=10116 GN=Tubb2a PE=1 SV=1	49875	11	1	0.549491	1.103	16	9	2	0.338031	1.431	14
m+h	TBB2B_RAT	Tubulin beta-2B chain OS=Rattus norvegicus OX=10116 GN=Tubb2b PE=1 SV=1	49921	11	4	0.550201	1.107	16	9	5	0.314896	1.46	13
m	TBB5_RAT	Tubulin beta-5 chain OS=Rattus norvegicus OX=10116 GN=Tubb5 PE=1 SV=1	49639	11	3	0.560028	1.105	14	9	3	0.323823	1.416	14
	NFS1_RAT	Cysteine desulfurase, mitochondrial OS=Rattus norvegicus OX=10116 GN=Nfs1 PE=2 SV=1	49981	181		0.569974	1.173	3	183		0.710538	1.028	2
m+h	S12A5_RAT	Solute carrier family 12 member 5 OS=Rattus norvegicus OX=10116 GN=Slc12a5 PE=1 SV=2	126165	145		0.573881	1.322	6	97		0.715454	1.059	8
m+h	ADT1_RAT	ADP/ATP translocase 1 OS=Rattus norvegicus OX=10116 GN=Slc25a4 PE=1 SV=3	32968	41	1	0.577552	1.082	14	43	2	1.01953	1.576	9
m+h	NEUM_RAT	Neuromodulin OS=Rattus norvegicus OX=10116 GN=Gap43 PE=1 SV=1	23589	52		0.578617	1.328	6	148		1.16045	1.036	6
m+h	ADT2_RAT	ADP/ATP translocase 2 OS=Rattus norvegicus OX=10116 GN=Slc25a5 PE=1 SV=3	32880	41	2	0.585011	1.084	15	43	1	1.00083	1.627	7
m+h	TBA4A_RAT	Tubulin alpha-4A chain OS=Rattus norvegicus OX=10116 GN=Tuba4a PE=1 SV=1	49892	16	2	0.60206	1.596	10	26	3	0.108185	1.92	10
m+h	EAA2_RAT	Excitatory amino acid transporter 2 OS=Rattus norvegicus OX=10116 GN=Slc1a2 PE=1 SV=2	62066	85		0.603718	1.218	4	63		0.911241	1.1	3
m+h	PFKAM_RAT	ATP-dependent 6-phosphofructokinase, muscle type OS=Rattus norvegicus OX=10116 GN=Pfkm PE=1 SV=3	85506	73	1	0.603955	1.095	7	149		0.909554	1.104	4
m+h	TBA1A_RAT	Tubulin alpha-1A chain OS=Rattus norvegicus OX=10116 GN=Tuba1a PE=1 SV=1	50104	16	1	0.605257	1.188	9	26	2	0.225483	1.759	14
m+h	CSKI1_RAT	Caskin-1 OS=Rattus norvegicus OX=10116 GN=Caskin1 PE=1 SV=1	150255	68		0.605612	1.149	9	105		0.614141	1.057	4
m+h	PFKAP_RAT	ATP-dependent 6-phosphofructokinase, platelet type OS=Rattus norvegicus OX=10116 GN=Pfkp PE=1 SV=2	85665	73	2	0.621951	1.232	4	106		1.10746	1.126	4
m+h	ARHG2_RAT	Rho guanine nucleotide exchange factor 2 OS=Rattus norvegicus OX=10116 GN=Arhgef2 PE=1 SV=1	111840	44		0.624201	1.085	15	33		0.746442	1.054	14
m+h	AT1A1_RAT	Sodium/potassium-transporting ATPase subunit alpha-1 OS=Rattus norvegicus OX=10116 GN=Atp1a1 PE=1 SV=1	112982	13	2	0.628582	1.1	18	13	3	1.04613	1.128	10
m+h	HNRPQ_RAT	Heterogeneous nuclear ribonucleoprotein Q OS=Rattus norvegicus OX=10116 GN=Syncrip PE=2 SV=1	59674	67		0.643855	1.191	6	108		0.505568	1.258	5
m+h	SAHH2_RAT	S-adenosylhomocysteine hydrolase-like protein 1 OS=Rattus norvegicus OX=10116 GN=Ahcyl1 PE=1 SV=2	53719	272		0.645986	1.017	2	135		0.756794	1.125	2
m+h	ECHA_RAT	Trifunctional enzyme subunit alpha, mitochondrial OS=Rattus norvegicus OX=10116 GN=Hadha PE=1 SV=2	82613	135		0.654393	1.095	4	126		0.946813	1.127	4
m+h	LETM1_RAT	Mitochondrial proton/calcium exchanger protein OS=Rattus norvegicus OX=10116 GN=Letm1 PE=1 SV=1	83008	143		0.655577	1.387	3	166		0.710538	1.094	4
	MAST1_RAT	Microtubule-associated serine/threonine-protein kinase 1 OS=Rattus norvegicus OX=10116 GN=Mast1 PE=1 SV=1	170923	142		0.659247	1.438	5	167		0.665753	1.137	3
m+h	SEPT7_RAT	Septin-7 OS=Rattus norvegicus OX=10116 GN=Sept7 PE=1 SV=1	50476	271		0.663983	1.134	4	139	2	1.40031	1.079	3
m	MAP4_RAT	Microtubule-associated protein 4 OS=Rattus norvegicus OX=10116 GN=Map4 PE=1 SV=1	110233	42		0.689084	1.17	6	44		1.23329	1.187	4
m+h	BCAS1_RAT	Breast carcinoma-amplified sequence 1 homolog OS=Rattus norvegicus OX=10116 GN=Bcas1 PE=1 SV=3	62344	234		0.698674	1.086	3	374		0.746442	1.076	2
h	ACON_RAT	Aconitate hydratase, mitochondrial OS=Rattus norvegicus OX=10116 GN=Aco2 PE=1 SV=2	85380	81		0.699266	1.052	8	69		1.34749	1.032	9
m+h	AT1A2_RAT	Sodium/potassium-transporting ATPase subunit alpha-2 OS=Rattus norvegicus OX=10116 GN=Atp1a2 PE=1 SV=1	112145	13	3	0.717618	1.091	16	13	1	1.1376	1.112	15
m+h	AT1A3_RAT	Sodium/potassium-transporting ATPase subunit alpha-3 OS=Rattus norvegicus OX=10116 GN=Atp1a3 PE=1 SV=2	111620	13	1	0.718802	1.098	18	13	2	1.15296	1.101	13
	GUAD_RAT	Guanine deaminase OS=Rattus norvegicus OX=10116 GN=Gda PE=1 SV=1	50984	228		0.728274	1.13	4	133		1.13826	1.375	2
m	IDH3B_RAT	Isocitrate dehydrogenase [NAD] subunit beta, mitochondrial OS=Rattus norvegicus OX=10116 GN=Idh3B PE=2 SV=1	42327	100		0.745442	1.255	7	129		0.764748	1.075	5
m+h	G3P_RAT	Glyceraldehyde-3-phosphate dehydrogenase OS=Rattus norvegicus OX=10116 GN=Gapdh PE=1 SV=3	35805	65	1	0.752072	1.799	5	119		1.08844	1.293	5
m+h	MBP_RAT	Myelin basic protein OS=Rattus norvegicus OX=10116 GN=Mbp PE=1 SV=3	21489	17		0.759531	1.222	13	18		0.737476	1.142	11
m+h	CAPZB_RAT	F-actin-capping protein subunit beta OS=Rattus norvegicus OX=10116 GN=Capzb PE=1 SV=1	30609	280		0.759531	1.304	2	157		1.7069	1.203	2
	ATPB_RAT	ATP synthase subunit beta, mitochondrial OS=Rattus norvegicus OX=10116 GN=Atp5f1b PE=1 SV=2	56318	58		0.764859	1.062	9	17		0.0848655	1.934	11
m+h	CLAP2_RAT	CLIP-associating protein 2 OS=Rattus norvegicus OX=10116 GN=Clasp2 PE=1 SV=1	140551	63		0.783566	1.228	10	234		1.2985	1.107	5
m+h	OPA1_RAT	Dynamin-like 120 kDa protein, mitochondrial OS=Rattus norvegicus OX=10116 GN=Opa1 PE=1 SV=1	111238	99		0.785934	1.095	7	110		1.12781	1.076	8
m+h	SEP11_RAT	Septin-11 OS=Rattus norvegicus OX=10116 GN=Sept11 PE=1 SV=1	49663	273		0.794104	1.093	4	139	1	1.41341	1.113	4
m+h	MTAP2_RAT	Microtubule-associated protein 2 OS=Rattus norvegicus OX=10116 GN=Map2 PE=1 SV=3	202288	18		0.808075	1.053	17	22		1.07299	1.091	19
m+h	GNAO_RAT	Guanine nucleotide-binding protein G(o) subunit alpha OS=Rattus norvegicus OX=10116 GN=Gnao1 PE=1 SV=2	40043	170	1	0.827848	1.065	4	169	1	1.16251	1.087	4
m+h	AT1B1_RAT	Sodium/potassium-transporting ATPase subunit beta-1 OS=Rattus norvegicus OX=10116 GN=Atp1b1 PE=1 SV=1	35179	279		0.852593	1.185	4	140		1.02059	1.074	3
m+h	DPYL2_RAT	Dihydropyrimidinase-related protein 2 OS=Rattus norvegicus OX=10116 GN=Dpysl2 PE=1 SV=1	62239	313		0.869169	1.144	3	61	1	1.48949	1.09	3
m+h	TXTP_RAT	Tricarboxylate transport protein, mitochondrial OS=Rattus norvegicus OX=10116 GN=Slc25a1 PE=1 SV=1	33814	171		0.874023	1.074	5	332		1.33831	1.033	2
m+h	AT2B1_RAT	Plasma membrane calcium-transporting ATPase 1 OS=Rattus norvegicus OX=10116 GN=Atp2b1 PE=1 SV=3	134608	51	2	0.885508	1.16	7	112	2	1.16045	1.08	5
m+h	DYN1_RAT	Dynamin-1 OS=Rattus norvegicus OX=10116 GN=Dnm1 PE=1 SV=2	97234	225		0.895217	1.017	3	132		1.43614	1.199	2
m+h	SNP25_RAT	Synaptosomal-associated protein 25 OS=Rattus norvegicus OX=10116 GN=Snap25 PE=1 SV=1	23300	420		0.899834	1.471	2	146		2.32998	1.089	2
m+h	RP3A_RAT	Rabphilin-3A OS=Rattus norvegicus OX=10116 GN=Rph3a PE=1 SV=1	75785	93		0.9009	1.101	5	209		1.09512	1.108	2
m+h	TPIS_RAT	Triosephosphate isomerase OS=Rattus norvegicus OX=10116 GN=Tpi1 PE=1 SV=2	26832	54		0.923277	1.15	5	96		1.14423	1.045	4
m+h	KC1D_RAT	Casein kinase I isoform delta OS=Rattus norvegicus OX=10116 GN=Csnk1d PE=1 SV=2	47286	301		0.948733	1.375	3	191		1.34288	1.093	5
m+h	GLNA_RAT	Glutamine synthetase OS=Rattus norvegicus OX=10116 GN=Glul PE=1 SV=3	42240	153		0.950746	1.164	3	168		2.16013	1.254	3
m+h	AT2B2_RAT	Plasma membrane calcium-transporting ATPase 2 OS=Rattus norvegicus OX=10116 GN=Atp2b2 PE=1 SV=2	136724	51	1	0.988989	1.04	5	112	1	1.20088	1.106	5
	GST_tag	GST_tag	25684	1		1	1.186	30	3		1.00134	1.164	26
m+h	TAU_RAT	Microtubule-associated protein tau OS=Rattus norvegicus OX=10116 GN=Mapt PE=1 SV=3	78516	224		1.03055	1.048	3	318		1.97948	1.373	2
m+h	EF1A1_RAT	Elongation factor 1-alpha 1 OS=Rattus norvegicus OX=10116 GN=Eef1a1 PE=2 SV=1	50082	25	2	1.06595	1.042	11	20	2	1.51827	1.071	8
m+h	EF1A2_RAT	Elongation factor 1-alpha 2 OS=Rattus norvegicus OX=10116 GN=Eef1a2 PE=1 SV=1	50422	25	1	1.11153	1.061	16	20	1	1.45961	1.061	12
m+h	1433G_RAT	14-3-3 protein gamma OS=Rattus norvegicus OX=10116 GN=Ywhag PE=1 SV=2	28285	80	5	1.1184	1.545	6	52	4	2.01006	1.161	4
m+h	1433Z_RAT	14-3-3 protein zeta/delta OS=Rattus norvegicus OX=10116 GN=Ywhaz PE=1 SV=1	27754	80	3	1.16446	1.081	5	52	1	2.05635	1.137	5
m	TRI46_RAT	Tripartite motif-containing protein 46 OS=Rattus norvegicus OX=10116 GN=Trim46 PE=1 SV=2	83377	149		1.17488	1.095	3	86		1.81911	1.146	7
m+h	KPCG_RAT	Protein kinase C gamma type OS=Rattus norvegicus OX=10116 GN=Prkcg PE=1 SV=1	78307	132		1.17902	1.156	4	104		1.95681	1.206	4
m+h	1433T_RAT	14-3-3 protein theta OS=Rattus norvegicus OX=10116 GN=Ywhaq PE=1 SV=1	27761	80	1	1.18636	1.071	7	52	2	1.86398	1.171	5
m+h	EF1G_RAT	Elongation factor 1-gamma OS=Rattus norvegicus OX=10116 GN=Eef1g PE=2 SV=3	50029	28		1.19346	1.035	18	12		1.70393	1.064	20
m+h	HSP7C_RAT	Heat shock cognate 71 kDa protein OS=Rattus norvegicus OX=10116 GN=Hspa8 PE=1 SV=1	70827	33	1	1.19465	1.234	17	11	1	2.5104	1.118	17
m+h	KCRB_RAT	Creatine kinase B-type OS=Rattus norvegicus OX=10116 GN=Ckb PE=1 SV=2	42698	293		1.19583	1.111	3	72		1.98669	1.114	3
	DJC16_RAT	DnaJ homolog subfamily C member 16 OS=Rattus norvegicus OX=10116 GN=Dnajc16 PE=2 SV=1	88814	202		1.21004	1.068	5	252		1.73401	1.025	2
m+h	VDAC1_RAT	Voltage-dependent anion-selective channel protein 1 OS=Rattus norvegicus OX=10116 GN=Vdac1 PE=1 SV=4	30737	196		1.21122	1.154	3	241		2.30213	1.097	2
m+h	1433F_RAT	14-3-3 protein eta OS=Rattus norvegicus OX=10116 GN=Ywhah PE=1 SV=2	28194	80	4	1.26332	1.056	6	52	6	2.52492	1.133	4
m+h	1433B_RAT	14-3-3 protein beta/alpha OS=Rattus norvegicus OX=10116 GN=Ywhab PE=1 SV=3	28037	80	6	1.28345	1.082	5	52	5	1.82927	1.065	3
m+h	LYRIC_RAT	Protein LYRIC OS=Rattus norvegicus OX=10116 GN=Mtdh PE=1 SV=2	63931	78		1.28463	1.075	11	40		1.66777	1.12	7
m+h	VDAC3_RAT	Voltage-dependent anion-selective channel protein 3 OS=Rattus norvegicus OX=10116 GN=Vdac3 PE=1 SV=2	30778	157		1.37698	1.098	3	163	1	2.30483	1.035	2
m+h	GRP75_RAT	Stress-70 protein, mitochondrial OS=Rattus norvegicus OX=10116 GN=Hspa9 PE=1 SV=3	73812	39		1.40185	1.777	11	11	3	1.2105	1.053	13
	GLO2_RAT	Hydroxyacylglutathione hydrolase, mitochondrial OS=Rattus norvegicus OX=10116 GN=Hagh PE=1 SV=2	34088	277		1.42434	1.061	3	250		1.72943	1.265	2
m+h	LANC1_RAT	Glutathione S-transferase LANCL1 OS=Rattus norvegicus OX=10116 GN=Lancl1 PE=1 SV=2	45210	21		1.42789	1.395	15	48		1.47828	1.057	7
	HMGCL_RAT	Hydroxymethylglutaryl-CoA lyase, mitochondrial OS=Rattus norvegicus OX=10116 GN=Hmgcl PE=2 SV=1	34170	128		1.48236	1.003	3	137		1.82418	1.635	3
m	RS6_RAT	40S ribosomal protein S6 OS=Rattus norvegicus OX=10116 GN=Rps6 PE=1 SV=1	28663	90		1.50485	1.673	7	305		3.09392	1.079	2
m	RS4X_RAT	40S ribosomal protein S4, X isoform OS=Rattus norvegicus OX=10116 GN=Rps4x PE=2 SV=2	29579	71		1.50841	1.124	13	75		2.72261	1.076	7
m+h	MAP6_RAT	Microtubule-associated protein 6 OS=Rattus norvegicus OX=10116 GN=Map6 PE=1 SV=1	100423	12		1.5309	1.066	19	16		1.87465	1.067	17
m+h	KIF2A_RAT	Kinesin-like protein KIF2A OS=Rattus norvegicus OX=10116 GN=Kif2a PE=1 SV=2	79743	97		1.64575	1.172	6	59		2.46876	1.053	10
	RTCB_RAT	tRNA-splicing ligase RtcB homolog OS=Rattus norvegicus OX=10116 GN=Rtcb PE=2 SV=1	55214	254		1.70613	1.11	2	92		2.19194	1.045	3
m	RS2_RAT	40S ribosomal protein S2 OS=Rattus norvegicus OX=10116 GN=Rps2 PE=1 SV=1	31212	134		1.7381	1.791	6	79		2.20152	1.082	5
m+h	DDX1_RAT	ATP-dependent RNA helicase DDX1 OS=Rattus norvegicus OX=10116 GN=Ddx1 PE=1 SV=1	82445	180		1.74047	1.075	6	83		2.44998	1.047	9
m	PAIRB_RAT	Plasminogen activator inhibitor 1 RNA-binding protein OS=Rattus norvegicus OX=10116 GN=Serbp1 PE=1 SV=2	44727	188		1.81269	1.246	2	56		3.01834	1.098	6
	GLRX3_RAT	Glutaredoxin-3 OS=Rattus norvegicus OX=10116 GN=Glrx3 PE=1 SV=2	37825	159		1.97253	1.329	3	179		1.58183	1.058	4
m+h	ANK3_RAT	Ankyrin-3 OS=Rattus norvegicus OX=10116 GN=Ank3 PE=1 SV=3	284266	210		2.01752	1.044	2	78		1.62905	1.231	4
m+h	MIC60_RAT	MICOS complex subunit Mic60 (Fragment) OS=Rattus norvegicus OX=10116 GN=Immt PE=1 SV=1	67135	118		2.10277	1.038	6	35		3.25163	1.08	10
m	FXR1_RAT	Fragile X mental retardation syndrome-related protein 1 OS=Rattus norvegicus OX=10116 GN=Fxr1 PE=1 SV=1	63908	138	2	2.22946	1.223	4	55	2	2.83007	1.161	4
m+h	MACF1_RAT	Microtubule-actin cross-linking factor 1 OS=Rattus norvegicus OX=10116 GN=Macf1 PE=1 SV=1	619216	298		2.40232	1.338	2	188		1.84646	1.309	2
m+h	KCC2A_RAT	Calcium/calmodulin-dependent protein kinase type II subunit alpha OS=Rattus norvegicus OX=10116 GN=Camk2a PE=1 SV=1	54081	55	1	2.50651	1.049	6	57	1	2.71509	1.084	6
m+h	SRCN1_RAT	SRC kinase signaling inhibitor 1 OS=Rattus norvegicus OX=10116 GN=Srcin1 PE=1 SV=1	129665	219		2.6699	1.165	4	281		2.65815	1.137	3
m+h	SYVC_RAT	Valine--tRNA ligase OS=Rattus norvegicus OX=10116 GN=Vars PE=2 SV=2	140280	198		2.92328	1.02	2	103		3.51393	1.098	7
m+h	SYT1_RAT	Synaptotagmin-1 OS=Rattus norvegicus OX=10116 GN=Syt1 PE=1 SV=3	47369	255		3.02036	1.157	3	130	1	3.3595	1.094	3
m+h	SPTN2_RAT	Spectrin beta chain, non-erythrocytic 2 OS=Rattus norvegicus OX=10116 GN=Sptbn2 PE=1 SV=2	270897	186		3.05352	1.195	2	161		2.48029	1.293	3
m+h	SNPH_RAT	Syntaphilin OS=Rattus norvegicus OX=10116 GN=Snph PE=1 SV=1	54460	269		3.1068	1.084	3	128		5.48475	1.096	4
m	FMR1_RAT	Synaptic functional regulator FMR1 OS=Rattus norvegicus OX=10116 GN=Fmr1 PE=1 SV=2	66740	138	1	3.58158	1.252	4	55	1	4.98639	1.229	5
m+h	EF1D_RAT	Elongation factor 1-delta OS=Rattus norvegicus OX=10116 GN=Eef1d PE=1 SV=2	31311	173		3.82193	1.16	2	142		2.87606	1.179	2
m+h	RS3A_RAT	40S ribosomal protein S3a OS=Rattus norvegicus OX=10116 GN=Rps3a PE=1 SV=2	29926	124		3.85863	1.092	6	89		5.60364	1.124	5
m+h	SPTN1_RAT	Spectrin alpha chain, non-erythrocytic 1 OS=Rattus norvegicus OX=10116 GN=Sptan1 PE=1 SV=2	284462	38		3.90481	1.063	13	21		3.3452	1.067	20
m+h	HNRPK_RAT	Heterogeneous nuclear ribonucleoprotein K OS=Rattus norvegicus OX=10116 GN=Hnrnpk PE=1 SV=1	50944	98		4.17357	1.181	5	95		3.38439	1.189	4
m	NUCL_RAT	Nucleolin OS=Rattus norvegicus OX=10116 GN=Ncl PE=1 SV=3	77101	77		4.23277	1.1	15	84		4.99272	1.192	7
m+h	MYH10_RAT	Myosin-10 OS=Rattus norvegicus OX=10116 GN=Myh10 PE=1 SV=1	228824	147	1	4.31092	1.126	5	39	1	3.054	1.14	9
m+h	MYO5A_RAT	Unconventional myosin-Va OS=Rattus norvegicus OX=10116 GN=Myo5a PE=1 SV=1	211630	34		4.43168	1.074	18	14		3.11996	1.092	26
m+h	CLH1_RAT	Clathrin heavy chain 1 OS=Rattus norvegicus OX=10116 GN=Cltc PE=1 SV=3	191477	60		4.78215	1.064	16	24		4.459	1.081	17
m	H14_RAT	Histone H1.4 OS=Rattus norvegicus OX=10116 GN=Hist1h1e PE=1 SV=3	21974	127		4.89462	1.083	4	251		6.78631	1.071	2
m+h	RL9_RAT	60S ribosomal protein L9 OS=Rattus norvegicus OX=10116 GN=Rpl9 PE=1 SV=1	21880	296		5.1113	1.089	3	151		7.45593	1.167	3
m+h	RS8_RAT	40S ribosomal protein S8 OS=Rattus norvegicus OX=10116 GN=Rps8 PE=1 SV=2	24190	89		5.4511	1.134	7	254		9.07034	1.144	4
m+h	RL19_RAT	60S ribosomal protein L19 OS=Rattus norvegicus OX=10116 GN=Rpl19 PE=1 SV=1	23451	119		6.8494	1.176	5	111		10.0237	1.651	2
m	CAPR1_RAT	Caprin-1 OS=Rattus norvegicus OX=10116 GN=Caprin1 PE=1 SV=2	78073	70		9.16647	1.151	8	30		10.101	1.177	8
	MECP2_RAT	Methyl-CpG-binding protein 2 OS=Rattus norvegicus OX=10116 GN=Mecp2 PE=1 SV=1	53015	108		9.22567	1.327	4	68		30.9392	1.369	4
m+h	MAP1B_RAT	Microtubule-associated protein 1B OS=Rattus norvegicus OX=10116 GN=Map1b PE=1 SV=3	269477	9		9.31565	1.061	38	2	2	7.11309	1.366	40
m+h	MAP1A_RAT	Microtubule-associated protein 1A OS=Rattus norvegicus OX=10116 GN=Map1a PE=1 SV=1	299348	2		20.1042	1.08	124	2	1	9.50937	1.076	122
m+h	PABP1_RAT	Polyadenylate-binding protein 1 OS=Rattus norvegicus OX=10116 GN=Pabpc1 PE=1 SV=1	70656	50		20.4831	1.281	15	32		53.0123	1.3	15
m	RL5_RAT	60S ribosomal protein L5 OS=Rattus norvegicus OX=10116 GN=Rpl5 PE=1 SV=3	34437	72		23.2299	1.218	8	143		25.3501	1.382	4
m+h	RL10A_RAT	60S ribosomal protein L10a OS=Rattus norvegicus OX=10116 GN=Rpl10a PE=1 SV=2	24816	195		24.3192	1.268	4	71		95.7425	1.841	4
m+h	NPM_RAT	Nucleophosmin OS=Rattus norvegicus OX=10116 GN=Npm1 PE=1 SV=1	32540	129		26.1662	1.348	4	99		15.3248	1.159	3
m+h	RL7_RAT	60S ribosomal protein L7 OS=Rattus norvegicus OX=10116 GN=Rpl7 PE=1 SV=2	30310	126		27.6699	1.287	5	90		26.8797	1.276	9
m	RL3_RAT	60S ribosomal protein L3 OS=Rattus norvegicus OX=10116 GN=Rpl3 PE=1 SV=3	46107	62		28.8065	1.534	6	64		34.4794	1.551	9
m+h	DHX30_RAT	ATP-dependent RNA helicase DHX30 OS=Rattus norvegicus OX=10116 GN=Dhx30 PE=1 SV=1	133913	116		29.5643	1.331	5	91		33.1081	1.153	4
m+h	RL8_RAT	60S ribosomal protein L8 OS=Rattus norvegicus OX=10116 GN=Rpl8 PE=2 SV=2	28007	241		29.7537	1.369	6	348		42.3596	1.56	3
m+h	RL14_RAT	60S ribosomal protein L14 OS=Rattus norvegicus OX=10116 GN=Rpl14 PE=1 SV=3	23324	235		39.0126	1.714	3	102		40.8703	1.869	3
m+h	RL6_RAT	60S ribosomal protein L6 OS=Rattus norvegicus OX=10116 GN=Rpl6 PE=1 SV=5	33541	102		56.6896	1.629	7	34		22.5225	1.33	10
