# Supplementary material for: The synaptic scaffold protein MPP2 interacts with GABAA receptors at the periphery of the postsynaptic density of glutamatergic synapses
Source: PLoS Biol. 2022 Mar 21;20(3):e3001503. doi: 10.1371/journal.pbio.3001503 (PMC8970474; doi:10.1371/journal.pbio.3001503)
Supplement: S1 Files — (ZIP) [file pbio.3001503.s017.zip]

Archive with 4 entries (4 files):
- 568_dSTORM_protocol.txt
- 680_647_dSTORM_protocol.txt
- SIM_Analysis_Pipeline.xml
- SIM_Aquisition_Parameters.log
