# Supplementary material for: The synaptic scaffold protein MPP2 interacts with GABAA receptors at the periphery of the postsynaptic density of glutamatergic synapses
Source: PLoS Biol. 2022 Mar 21;20(3):e3001503. doi: 10.1371/journal.pbio.3001503 (PMC8970474; doi:10.1371/journal.pbio.3001503)
Supplement: S1 Files — (ZIP) [file pbio.3001503.s017.zip › SIM_Analysis_Pipeline.xml]

<pipeline version="2.12.5">
  <operations>
    <operation type-id="arivis.analysis.selection" id="arivis.analysis.selection1" name="Selection">
      <settings>{"ZoomXYOnly":false,"Zoom":1.0,"SelectionHint":2,"Frames":"1","Planes":"1-45","Channels":"1-4","Bounds":"0, 0, 2048, 2048","PixelType":3,"ScopeID":"0","Document":%PATH%}</settings>
    </operation>
    <operation type-id="arivis.analysis.filter.Denoising" id="arivis.analysis.filter.Denoising1" name="Denoising Filter">
      <inputs>
        <port operation-ref="arivis.analysis.selection1" port-index="0" />
      </inputs>
      <settings OutputMode="1" OutputFile="">{"FilterId":"arivis.itkbridge.DiscreteGaussianFilter","Channels":"0-3","Properties":["12"]}</settings>
    </operation>
    <operation type-id="arivis.analysis.filter.Enhancement" id="arivis.analysis.filter.Enhancement1" name="Enhancement Filter">
      <inputs>
        <port operation-ref="arivis.analysis.filter.Denoising1" port-index="0" />
      </inputs>
      <settings OutputMode="1" OutputFile="">{"FilterId":"arivis.itkbridge.ThresholdBackgroundSubtractFilter","Channels":"0-2","Properties":["2","33"]}</settings>
    </operation>
    <operation type-id="arivis.analysis.filter.Enhancement" id="arivis.analysis.filter.Enhancement2" name="Enhancement Filter 2">
      <inputs>
        <port operation-ref="arivis.analysis.filter.Enhancement1" port-index="0" />
      </inputs>
      <settings OutputMode="1" OutputFile="">{"FilterId":"arivis.itkbridge.BackgroundSubtractFilter","Channels":"0-3","Properties":["20"]}</settings>
    </operation>
    <operation type-id="arivis.analysis.voxelresult" id="arivis.analysis.voxelresult1" name="Result Storages">
      <inputs>
        <port operation-ref="arivis.analysis.filter.Enhancement2" port-index="0" />
      </inputs>
      <settings mode="1" useForAnnotations="True" filename="" scopename="" />
    </operation>
    <operation type-id="arivis.analysis.segmentation.SpotDetection" id="arivis.analysis.segmentation.SpotDetection1" name="Blob Finder">
      <inputs>
        <port operation-ref="arivis.analysis.voxelresult1" port-index="0" />
      </inputs>
      <settings annotation-name="$t #$i ($o)" color-mode="2" color="Yellow">
        <labeler channel="0">{"WatershedLevel":6.7000000000000028,"Threshold":4.5,"Diameter":0.50000000000000011}</labeler>
        <segmenter />
      </settings>
    </operation>
    <operation type-id="arivis.analysis.segmentation.AutoThreshold" id="arivis.analysis.segmentation.AutoThreshold1" name="Automatic Threshold Ch2">
      <inputs>
        <port operation-ref="arivis.analysis.voxelresult1" port-index="0" />
      </inputs>
      <settings annotation-name="$t #$i ($o)" color-mode="2" color="Yellow">
        <binarizer>{"HistogramSource":1,"Method":0,"ThresholdAbove":true,"Channel":1}</binarizer>
        <polygonizer />
        <volumizer />
      </settings>
    </operation>
    <operation type-id="arivis.analysis.segmentation.AutoThreshold" id="arivis.analysis.segmentation.AutoThreshold2" name="Automatic Threshold Ch3">
      <inputs>
        <port operation-ref="arivis.analysis.voxelresult1" port-index="0" />
      </inputs>
      <settings annotation-name="$t #$i ($o)" color-mode="2" color="Yellow">
        <binarizer>{"HistogramSource":3,"Method":3,"ThresholdAbove":true,"Channel":2}</binarizer>
        <polygonizer />
        <volumizer />
      </settings>
    </operation>
    <operation type-id="arivis.analysis.segmentation.AutoThreshold" id="arivis.analysis.segmentation.AutoThreshold3" name="Automatic Threshold Ch4">
      <inputs>
        <port operation-ref="arivis.analysis.voxelresult1" port-index="0" />
      </inputs>
      <settings annotation-name="$t #$i ($o)" color-mode="2" color="#FFEA00">
        <binarizer>{"HistogramSource":3,"Method":3,"ThresholdAbove":true,"Channel":3}</binarizer>
        <polygonizer />
        <volumizer />
      </settings>
    </operation>
    <operation type-id="arivis.analysis.volume.FeatureFilter" id="arivis.analysis.volume.FeatureFilter1" name="spericity ch1">
      <inputs>
        <port operation-ref="arivis.analysis.segmentation.SpotDetection1" port-index="0" />
      </inputs>
      <settings color-mode="0">{"FilterParts":[{"IsRatio":false,"Feature1":{"ValueIndex":0,"FeatureId":"arivis.analysis.features.sphericity"},"Feature2":null,"Comparison":1,"CompareValue1":0.4,"CompareValue2":0.0}]}</settings>
    </operation>
    <operation type-id="arivis.analysis.volume.FeatureFilter" id="arivis.analysis.volume.FeatureFilter4" name="size ch1">
      <inputs>
        <port operation-ref="arivis.analysis.volume.FeatureFilter1" port-index="0" />
      </inputs>
      <settings color-mode="0">{"FilterParts":[{"IsRatio":false,"Feature1":{"ValueIndex":0,"FeatureId":"arivis.analysis.features.volume"},"Feature2":null,"Comparison":1,"CompareValue1":5.0000000000000005E-21,"CompareValue2":0.0}]}</settings>
    </operation>
    <operation type-id="arivis.analysis.volume.FeatureFilter" id="arivis.analysis.volume.FeatureFilter2" name="first plane ch1">
      <inputs>
        <port operation-ref="arivis.analysis.volume.FeatureFilter4" port-index="0" />
      </inputs>
      <settings color-mode="0">{"FilterParts":[{"IsRatio":false,"Feature1":{"ValueIndex":0,"FeatureId":"arivis.analysis.features.plane"},"Feature2":null,"Comparison":1,"CompareValue1":%FIRSTPLANE%,"CompareValue2":25.0}]}</settings>
    </operation>
    <operation type-id="arivis.analysis.volume.FeatureFilter" id="arivis.analysis.volume.FeatureFilter3" name="last plane ch1">
      <inputs>
        <port operation-ref="arivis.analysis.volume.FeatureFilter2" port-index="0" />
      </inputs>
      <settings color-mode="0">{"FilterParts":[{"IsRatio":false,"Feature1":{"ValueIndex":1,"FeatureId":"arivis.analysis.features.plane"},"Feature2":null,"Comparison":5,"CompareValue1":%LASTPLANE%,"CompareValue2":0.0}]}</settings>
    </operation>
    <operation type-id="arivis.analysis.volume.ColocFilter" id="arivis.analysis.volume.ColocFilter3" name="1 - Segment Colocalization ch1ch4 [Selector PSD95+vGlut]">
      <inputs>
        <port operation-ref="arivis.analysis.volume.FeatureFilter3" port-index="0" />
        <port operation-ref="arivis.analysis.segmentation.AutoThreshold3" port-index="0" />
      </inputs>
      <settings color-mode="0">{"MaxDistance":2.4999999999999998E-06,"Measure":1,"IsGroupingEnabled":false,"GroupBaseName":"Coloc-Group","ExportMatrix":false,"ExportMatrixFilename":""}</settings>
    </operation>
    <operation type-id="arivis.analysis.volume.ColocFilter" id="arivis.analysis.volume.ColocFilter1" name="2 - Segment Colocalization ch1-4ch2_PSD95 [Selector P+G+MPP2]">
      <inputs>
        <port operation-ref="arivis.analysis.volume.ColocFilter3" port-index="0" />
        <port operation-ref="arivis.analysis.segmentation.AutoThreshold1" port-index="0" />
      </inputs>
      <settings color-mode="0">{"MaxDistance":2E-06,"Measure":1,"IsGroupingEnabled":false,"GroupBaseName":"Coloc-Group","ExportMatrix":false,"ExportMatrixFilename":""}</settings>
    </operation>
    <operation type-id="arivis.analysis.volume.ColocFilter" id="arivis.analysis.volume.ColocFilter2" name="3 - Segment Colocalization ch1-4-2 ch3_PSD95 [Selector P+G+M+SynCAM]">
      <inputs>
        <port operation-ref="arivis.analysis.volume.ColocFilter1" port-index="0" />
        <port operation-ref="arivis.analysis.segmentation.AutoThreshold2" port-index="0" />
      </inputs>
      <settings color-mode="2" color="#FFEA00">{"MaxDistance":2E-06,"Measure":1,"IsGroupingEnabled":false,"GroupBaseName":"Coloc-Group","ExportMatrix":false,"ExportMatrixFilename":""}</settings>
    </operation>
    <operation type-id="arivis.analysis.volume.ColocFilter" id="arivis.analysis.volume.ColocFilter7" name="4 - Segment Colocalization ch2ch1-4-2-3_MPP2 [NN_C_MzuP]">
      <inputs>
        <port operation-ref="arivis.analysis.segmentation.AutoThreshold1" port-index="0" />
        <port operation-ref="arivis.analysis.volume.ColocFilter2" port-index="0" />
      </inputs>
      <settings color-mode="0">{"MaxDistance":2E-06,"Measure":1,"IsGroupingEnabled":false,"GroupBaseName":"Coloc-Group","ExportMatrix":true,"ExportMatrixFilename":"%EXPORTPATH%%IMAGETITLE%_Matrix_C_Sch2-Rch1_Pipeline_V3.2.txt"}</settings>
    </operation>
    <operation type-id="arivis.analysis.volume.ColocFilter" id="arivis.analysis.volume.ColocFilter8" name="5 - Segment Colocalization ch3ch1-4-2-3_SynCAM [NN_C_SzuP]">
      <inputs>
        <port operation-ref="arivis.analysis.segmentation.AutoThreshold2" port-index="0" />
        <port operation-ref="arivis.analysis.volume.ColocFilter2" port-index="0" />
      </inputs>
      <settings color-mode="0">{"MaxDistance":2E-06,"Measure":1,"IsGroupingEnabled":false,"GroupBaseName":"Coloc-Group","ExportMatrix":true,"ExportMatrixFilename":"%EXPORTPATH%%IMAGETITLE%_Matrix_C_Sch3-Rch1_Pipeline_V3.2.txt"}</settings>
    </operation>
    <operation type-id="arivis.analysis.volume.ColocFilter" id="arivis.analysis.volume.ColocFilter4" name="6 - Segment Colocalization ch3-2 [NN_C_S1µmP-zu-M1µmP]">
      <inputs>
        <port operation-ref="arivis.analysis.volume.ColocFilter8" port-index="0" />
        <port operation-ref="arivis.analysis.volume.ColocFilter7" port-index="0" />
      </inputs>
      <settings color-mode="0">{"MaxDistance":2E-06,"Measure":1,"IsGroupingEnabled":false,"GroupBaseName":"Coloc-Group","ExportMatrix":true,"ExportMatrixFilename":"%EXPORTPATH%%IMAGETITLE%_Matrix_C_Sch3-Rch2_Pipeline_V3.2.txt"}</settings>
    </operation>
    <operation type-id="arivis.analysis.volume.ColocFilter" id="arivis.analysis.volume.ColocFilter14" name="66 - Segment Colocalization ch2-3 [NN_C_M1µmP-zu-S1µmP]">
      <inputs>
        <port operation-ref="arivis.analysis.volume.ColocFilter7" port-index="0" />
        <port operation-ref="arivis.analysis.volume.ColocFilter8" port-index="0" />
      </inputs>
      <settings color-mode="0">{"MaxDistance":2E-06,"Measure":1,"IsGroupingEnabled":false,"GroupBaseName":"Coloc-Group","ExportMatrix":true,"ExportMatrixFilename":"%EXPORTPATH%%IMAGETITLE%_Matrix_C_Sch2-Rch3_Pipeline_V3.2.txt"}</settings>
    </operation>
    <operation type-id="arivis.analysis.volume.ColocFilter" id="arivis.analysis.volume.ColocFilter11" name="7 - Segment Colocalization ch2-2 [NN_C_M1µmP-zu-M1µmP]">
      <inputs>
        <port operation-ref="arivis.analysis.volume.ColocFilter7" port-index="0" />
        <port operation-ref="arivis.analysis.volume.ColocFilter7" port-index="0" />
      </inputs>
      <settings color-mode="0">{"MaxDistance":2E-06,"Measure":1,"IsGroupingEnabled":false,"GroupBaseName":"Coloc-Group","ExportMatrix":true,"ExportMatrixFilename":"%EXPORTPATH%%IMAGETITLE%_Matrix_C_Sch2-Rch2_Pipeline_V3.2.txt"}</settings>
    </operation>
    <operation type-id="arivis.analysis.volume.ColocFilter" id="arivis.analysis.volume.ColocFilter13" name="8 - Segment Colocalization ch3-3 [NN_C_S1µmP-zu-S1µmP]">
      <inputs>
        <port operation-ref="arivis.analysis.volume.ColocFilter8" port-index="0" />
        <port operation-ref="arivis.analysis.volume.ColocFilter8" port-index="0" />
      </inputs>
      <settings color-mode="0">{"MaxDistance":2E-06,"Measure":1,"IsGroupingEnabled":false,"GroupBaseName":"Coloc-Group","ExportMatrix":true,"ExportMatrixFilename":"%EXPORTPATH%%IMAGETITLE%_Matrix_C_Sch3-Rch3_Pipeline_V3.2.txt"}</settings>
    </operation>
    <operation type-id="arivis.analysis.volume.ColocFilter" id="arivis.analysis.volume.ColocFilter5" name="4b - Segment Colocalization ch2ch1-4-2-3_MPP2 [NN_S_MzuP]">
      <inputs>
        <port operation-ref="arivis.analysis.segmentation.AutoThreshold1" port-index="0" />
        <port operation-ref="arivis.analysis.volume.ColocFilter2" port-index="0" />
      </inputs>
      <settings color-mode="0">{"MaxDistance":2E-06,"Measure":3,"IsGroupingEnabled":false,"GroupBaseName":"Coloc-Group","ExportMatrix":true,"ExportMatrixFilename":"%EXPORTPATH%%IMAGETITLE%_Matrix_S_Sch2-Rch1_Pipeline_V3.2.txt"}</settings>
    </operation>
    <operation type-id="arivis.analysis.volume.ColocFilter" id="arivis.analysis.volume.ColocFilter6" name="5b - Segment Colocalization ch3ch1-4-2-3_SynCAM [NN_S_SzuP]">
      <inputs>
        <port operation-ref="arivis.analysis.segmentation.AutoThreshold2" port-index="0" />
        <port operation-ref="arivis.analysis.volume.ColocFilter2" port-index="0" />
      </inputs>
      <settings color-mode="0">{"MaxDistance":2E-06,"Measure":3,"IsGroupingEnabled":false,"GroupBaseName":"Coloc-Group","ExportMatrix":true,"ExportMatrixFilename":"%EXPORTPATH%%IMAGETITLE%_Matrix_S_Sch3-Rch1_Pipeline_V3.2.txt"}</settings>
    </operation>
    <operation type-id="arivis.analysis.volume.ColocFilter" id="arivis.analysis.volume.ColocFilter9" name="6b - Segment Colocalization ch2-3 [NN_S_M1µmP-zu-S1µmP]">
      <inputs>
        <port operation-ref="arivis.analysis.volume.ColocFilter8" port-index="0" />
        <port operation-ref="arivis.analysis.volume.ColocFilter7" port-index="0" />
      </inputs>
      <settings color-mode="0">{"MaxDistance":2E-06,"Measure":3,"IsGroupingEnabled":false,"GroupBaseName":"Coloc-Group","ExportMatrix":true,"ExportMatrixFilename":"%EXPORTPATH%%IMAGETITLE%_Matrix_S_Sch3-Rch2_Pipeline_V3.2.txt"}</settings>
    </operation>
    <operation type-id="arivis.analysis.volume.ColocFilter" id="arivis.analysis.volume.ColocFilter10" name="7b - Segment Colocalization ch2-2 [NN_S_M1µmP-zu-M1µmP]">
      <inputs>
        <port operation-ref="arivis.analysis.volume.ColocFilter7" port-index="0" />
        <port operation-ref="arivis.analysis.volume.ColocFilter7" port-index="0" />
      </inputs>
      <settings color-mode="0">{"MaxDistance":2E-06,"Measure":3,"IsGroupingEnabled":false,"GroupBaseName":"Coloc-Group","ExportMatrix":true,"ExportMatrixFilename":"%EXPORTPATH%%IMAGETITLE%_Matrix_S_Sch2-Rch2_Pipeline_V3.2.txt"}</settings>
    </operation>
    <operation type-id="arivis.analysis.volume.ColocFilter" id="arivis.analysis.volume.ColocFilter12" name="8b - Segment Colocalization ch3-3 [NN_S_S1µmP-zu-S1µmP]">
      <inputs>
        <port operation-ref="arivis.analysis.volume.ColocFilter8" port-index="0" />
        <port operation-ref="arivis.analysis.volume.ColocFilter8" port-index="0" />
      </inputs>
      <settings color-mode="0">{"MaxDistance":2E-06,"Measure":3,"IsGroupingEnabled":false,"GroupBaseName":"Coloc-Group","ExportMatrix":true,"ExportMatrixFilename":"%EXPORTPATH%%IMAGETITLE%_Matrix_S_Sch3-Rch3_Pipeline_V3.2.txt"}</settings>
    </operation>
    <operation type-id="arivis.analysis.store.StoreAnnotation" id="arivis.analysis.store.StoreAnnotation1" name="Store Annotations">
      <inputs>
        <port operation-ref="arivis.analysis.volume.ColocFilter2" port-index="0" />
      </inputs>
      <settings version="V_2_12_5">{"KeepOnUndo":false,"TagsToDelete":null,"TagsToAdd":null,"TagPattern":"$n","NamePattern":"$n (created: $d)","PortConnectionInformation":[{"Connected":true,"PortIndex":0,"OperationRef":"arivis.analysis.segmentation.SpotDetection1"},{"Connected":true,"PortIndex":0,"OperationRef":"arivis.analysis.segmentation.AutoThreshold1"},{"Connected":true,"PortIndex":0,"OperationRef":"arivis.analysis.segmentation.AutoThreshold2"},{"Connected":true,"PortIndex":0,"OperationRef":"arivis.analysis.segmentation.AutoThreshold3"},{"Connected":false,"PortIndex":0,"OperationRef":"arivis.analysis.volume.FeatureFilter1"},{"Connected":false,"PortIndex":0,"OperationRef":"arivis.analysis.volume.FeatureFilter4"},{"Connected":false,"PortIndex":0,"OperationRef":"arivis.analysis.volume.FeatureFilter2"},{"Connected":false,"PortIndex":0,"OperationRef":"arivis.analysis.volume.FeatureFilter3"},{"Connected":true,"PortIndex":0,"OperationRef":"arivis.analysis.volume.ColocFilter3"},{"Connected":true,"PortIndex":0,"OperationRef":"arivis.analysis.volume.ColocFilter1"},{"Connected":true,"PortIndex":0,"OperationRef":"arivis.analysis.volume.ColocFilter2"},{"Connected":false,"PortIndex":0,"OperationRef":"arivis.analysis.volume.ColocFilter7"},{"Connected":false,"PortIndex":0,"OperationRef":"arivis.analysis.volume.ColocFilter8"},{"Connected":true,"PortIndex":0,"OperationRef":"arivis.analysis.volume.ColocFilter4"},{"Connected":false,"PortIndex":0,"OperationRef":"arivis.analysis.volume.ColocFilter14"},{"Connected":false,"PortIndex":0,"OperationRef":"arivis.analysis.volume.ColocFilter11"},{"Connected":false,"PortIndex":0,"OperationRef":"arivis.analysis.volume.ColocFilter13"},{"Connected":true,"PortIndex":0,"OperationRef":"arivis.analysis.volume.ColocFilter5"},{"Connected":true,"PortIndex":0,"OperationRef":"arivis.analysis.volume.ColocFilter6"},{"Connected":false,"PortIndex":0,"OperationRef":"arivis.analysis.volume.ColocFilter9"},{"Connected":false,"PortIndex":0,"OperationRef":"arivis.analysis.volume.ColocFilter10"},{"Connected":false,"PortIndex":0,"OperationRef":"arivis.analysis.volume.ColocFilter12"}]}</settings>
    </operation>
    <operation type-id="arivis.analysis.store.ExportAnnotation" id="arivis.analysis.store.ExportAnnotation1" name="Export Annotations selected PSD95 Blobs">
      <inputs>
        <port operation-ref="arivis.analysis.volume.ColocFilter2" port-index="0" />
      </inputs>
      <settings>{"FileFormat":2,"FileName":"%EXPORTPATH%%IMAGETITLE%_PSD95_Pipeline_V3.2.txt","FeatureSelection":[{"ValueIndex":3,"FeatureId":"arivis.analysis.features.geometric-centroid"},{"ValueIndex":4,"FeatureId":"arivis.analysis.features.geometric-centroid"},{"ValueIndex":5,"FeatureId":"arivis.analysis.features.geometric-centroid"},{"ValueIndex":0,"FeatureId":"arivis.analysis.features.surface-area"},{"ValueIndex":3,"FeatureId":"arivis.analysis.features.center-of-mass[0]"},{"ValueIndex":4,"FeatureId":"arivis.analysis.features.center-of-mass[0]"},{"ValueIndex":5,"FeatureId":"arivis.analysis.features.center-of-mass[0]"},{"ValueIndex":3,"FeatureId":"arivis.analysis.features.center-of-mass[1]"},{"ValueIndex":4,"FeatureId":"arivis.analysis.features.center-of-mass[1]"},{"ValueIndex":5,"FeatureId":"arivis.analysis.features.center-of-mass[1]"},{"ValueIndex":3,"FeatureId":"arivis.analysis.features.center-of-mass[2]"},{"ValueIndex":4,"FeatureId":"arivis.analysis.features.center-of-mass[2]"},{"ValueIndex":5,"FeatureId":"arivis.analysis.features.center-of-mass[2]"},{"ValueIndex":0,"FeatureId":"arivis.analysis.features.intensities[0]"},{"ValueIndex":1,"FeatureId":"arivis.analysis.features.intensities[0]"},{"ValueIndex":2,"FeatureId":"arivis.analysis.features.intensities[0]"},{"ValueIndex":3,"FeatureId":"arivis.analysis.features.intensities[0]"},{"ValueIndex":4,"FeatureId":"arivis.analysis.features.intensities[0]"},{"ValueIndex":5,"FeatureId":"arivis.analysis.features.intensities[0]"},{"ValueIndex":0,"FeatureId":"arivis.analysis.features.intensities[1]"},{"ValueIndex":1,"FeatureId":"arivis.analysis.features.intensities[1]"},{"ValueIndex":2,"FeatureId":"arivis.analysis.features.intensities[1]"},{"ValueIndex":3,"FeatureId":"arivis.analysis.features.intensities[1]"},{"ValueIndex":4,"FeatureId":"arivis.analysis.features.intensities[1]"},{"ValueIndex":5,"FeatureId":"arivis.analysis.features.intensities[1]"},{"ValueIndex":0,"FeatureId":"arivis.analysis.features.intensities[2]"},{"ValueIndex":1,"FeatureId":"arivis.analysis.features.intensities[2]"},{"ValueIndex":2,"FeatureId":"arivis.analysis.features.intensities[2]"},{"ValueIndex":3,"FeatureId":"arivis.analysis.features.intensities[2]"},{"ValueIndex":4,"FeatureId":"arivis.analysis.features.intensities[2]"},{"ValueIndex":5,"FeatureId":"arivis.analysis.features.intensities[2]"},{"ValueIndex":0,"FeatureId":"arivis.analysis.features.parent-track-id"},{"ValueIndex":0,"FeatureId":"arivis.analysis.features.sphericity"},{"ValueIndex":0,"FeatureId":"arivis.analysis.features.volume"}],"GroupByTrack":false}</settings>
    </operation>
    <operation type-id="arivis.analysis.store.ExportAnnotation" id="arivis.analysis.store.ExportAnnotation3" name="Export Annotations selected MPP2 Blobs">
      <inputs>
        <port operation-ref="arivis.analysis.volume.ColocFilter7" port-index="0" />
      </inputs>
      <settings>{"FileFormat":2,"FileName":"%EXPORTPATH%%IMAGETITLE%_MPP2_Pipeline_V3.2.txt","FeatureSelection":[{"ValueIndex":3,"FeatureId":"arivis.analysis.features.geometric-centroid"},{"ValueIndex":4,"FeatureId":"arivis.analysis.features.geometric-centroid"},{"ValueIndex":5,"FeatureId":"arivis.analysis.features.geometric-centroid"},{"ValueIndex":0,"FeatureId":"arivis.analysis.features.surface-area"},{"ValueIndex":3,"FeatureId":"arivis.analysis.features.center-of-mass[0]"},{"ValueIndex":4,"FeatureId":"arivis.analysis.features.center-of-mass[0]"},{"ValueIndex":5,"FeatureId":"arivis.analysis.features.center-of-mass[0]"},{"ValueIndex":3,"FeatureId":"arivis.analysis.features.center-of-mass[1]"},{"ValueIndex":4,"FeatureId":"arivis.analysis.features.center-of-mass[1]"},{"ValueIndex":5,"FeatureId":"arivis.analysis.features.center-of-mass[1]"},{"ValueIndex":3,"FeatureId":"arivis.analysis.features.center-of-mass[2]"},{"ValueIndex":4,"FeatureId":"arivis.analysis.features.center-of-mass[2]"},{"ValueIndex":5,"FeatureId":"arivis.analysis.features.center-of-mass[2]"},{"ValueIndex":0,"FeatureId":"arivis.analysis.features.intensities[0]"},{"ValueIndex":1,"FeatureId":"arivis.analysis.features.intensities[0]"},{"ValueIndex":2,"FeatureId":"arivis.analysis.features.intensities[0]"},{"ValueIndex":3,"FeatureId":"arivis.analysis.features.intensities[0]"},{"ValueIndex":4,"FeatureId":"arivis.analysis.features.intensities[0]"},{"ValueIndex":5,"FeatureId":"arivis.analysis.features.intensities[0]"},{"ValueIndex":0,"FeatureId":"arivis.analysis.features.intensities[1]"},{"ValueIndex":1,"FeatureId":"arivis.analysis.features.intensities[1]"},{"ValueIndex":2,"FeatureId":"arivis.analysis.features.intensities[1]"},{"ValueIndex":3,"FeatureId":"arivis.analysis.features.intensities[1]"},{"ValueIndex":4,"FeatureId":"arivis.analysis.features.intensities[1]"},{"ValueIndex":5,"FeatureId":"arivis.analysis.features.intensities[1]"},{"ValueIndex":0,"FeatureId":"arivis.analysis.features.intensities[2]"},{"ValueIndex":1,"FeatureId":"arivis.analysis.features.intensities[2]"},{"ValueIndex":2,"FeatureId":"arivis.analysis.features.intensities[2]"},{"ValueIndex":3,"FeatureId":"arivis.analysis.features.intensities[2]"},{"ValueIndex":4,"FeatureId":"arivis.analysis.features.intensities[2]"},{"ValueIndex":5,"FeatureId":"arivis.analysis.features.intensities[2]"},{"ValueIndex":0,"FeatureId":"arivis.analysis.features.parent-track-id"},{"ValueIndex":0,"FeatureId":"arivis.analysis.features.sphericity"},{"ValueIndex":0,"FeatureId":"arivis.analysis.features.volume"}],"GroupByTrack":false}</settings>
    </operation>
    <operation type-id="arivis.analysis.store.ExportAnnotation" id="arivis.analysis.store.ExportAnnotation2" name="Export Annotations selected SynCAM Blobs">
      <inputs>
        <port operation-ref="arivis.analysis.volume.ColocFilter8" port-index="0" />
      </inputs>
      <settings>{"FileFormat":2,"FileName":"%EXPORTPATH%%IMAGETITLE%_SynCAM_Pipeline_V3.2.txt","FeatureSelection":[{"ValueIndex":3,"FeatureId":"arivis.analysis.features.geometric-centroid"},{"ValueIndex":4,"FeatureId":"arivis.analysis.features.geometric-centroid"},{"ValueIndex":5,"FeatureId":"arivis.analysis.features.geometric-centroid"},{"ValueIndex":0,"FeatureId":"arivis.analysis.features.surface-area"},{"ValueIndex":3,"FeatureId":"arivis.analysis.features.center-of-mass[0]"},{"ValueIndex":4,"FeatureId":"arivis.analysis.features.center-of-mass[0]"},{"ValueIndex":5,"FeatureId":"arivis.analysis.features.center-of-mass[0]"},{"ValueIndex":3,"FeatureId":"arivis.analysis.features.center-of-mass[1]"},{"ValueIndex":4,"FeatureId":"arivis.analysis.features.center-of-mass[1]"},{"ValueIndex":5,"FeatureId":"arivis.analysis.features.center-of-mass[1]"},{"ValueIndex":3,"FeatureId":"arivis.analysis.features.center-of-mass[2]"},{"ValueIndex":4,"FeatureId":"arivis.analysis.features.center-of-mass[2]"},{"ValueIndex":5,"FeatureId":"arivis.analysis.features.center-of-mass[2]"},{"ValueIndex":0,"FeatureId":"arivis.analysis.features.intensities[0]"},{"ValueIndex":1,"FeatureId":"arivis.analysis.features.intensities[0]"},{"ValueIndex":2,"FeatureId":"arivis.analysis.features.intensities[0]"},{"ValueIndex":3,"FeatureId":"arivis.analysis.features.intensities[0]"},{"ValueIndex":4,"FeatureId":"arivis.analysis.features.intensities[0]"},{"ValueIndex":5,"FeatureId":"arivis.analysis.features.intensities[0]"},{"ValueIndex":0,"FeatureId":"arivis.analysis.features.intensities[1]"},{"ValueIndex":1,"FeatureId":"arivis.analysis.features.intensities[1]"},{"ValueIndex":2,"FeatureId":"arivis.analysis.features.intensities[1]"},{"ValueIndex":3,"FeatureId":"arivis.analysis.features.intensities[1]"},{"ValueIndex":4,"FeatureId":"arivis.analysis.features.intensities[1]"},{"ValueIndex":5,"FeatureId":"arivis.analysis.features.intensities[1]"},{"ValueIndex":0,"FeatureId":"arivis.analysis.features.intensities[2]"},{"ValueIndex":1,"FeatureId":"arivis.analysis.features.intensities[2]"},{"ValueIndex":2,"FeatureId":"arivis.analysis.features.intensities[2]"},{"ValueIndex":3,"FeatureId":"arivis.analysis.features.intensities[2]"},{"ValueIndex":4,"FeatureId":"arivis.analysis.features.intensities[2]"},{"ValueIndex":5,"FeatureId":"arivis.analysis.features.intensities[2]"},{"ValueIndex":0,"FeatureId":"arivis.analysis.features.parent-track-id"},{"ValueIndex":0,"FeatureId":"arivis.analysis.features.sphericity"},{"ValueIndex":0,"FeatureId":"arivis.analysis.features.volume"}],"GroupByTrack":false}</settings>
    </operation>
    <operation type-id="arivis.analysis.endOfPipeline" id="arivis.analysis.endOfPipeline1" name="End Of Pipeline">
      <settings />
    </operation>
  </operations>
  <layout>
    <entry name="arivis.analysis.segmentation.dualthreshold1">{"RangeMode":1,"DisplayMode":0}</entry>
    <entry name="arivis.analysis.segmentation.intensitythreshold1">{"RangeMode":1,"DisplayMode":0}</entry>
  </layout>
</pipeline>
