# Supplementary material for: The synaptic scaffold protein MPP2 interacts with GABAA receptors at the periphery of the postsynaptic density of glutamatergic synapses
Source: PLoS Biol. 2022 Mar 21;20(3):e3001503. doi: 10.1371/journal.pbio.3001503 (PMC8970474; doi:10.1371/journal.pbio.3001503)
Supplement: S1 Files — (ZIP) [file pbio.3001503.s017.zip › SIM_Aquisition_Parameters.log]

OMX version:  3.60.7848.0
OMX system :  Berlin
Image file:   V:/Niclas/2017-11-27_Bettina/No_23_PSD95-647_MPP2-568_SynCAM-488_vGlut-405_oil18_001.dv
Created:      Mon Nov 27 15:29:20 2017

Optics:
  drawer:      = BGR
  objective:   = 60X
  lens ID:     = null

  Time-lapse on:             No

  flatfield calibration:     No
  flatfield correction file: N/A

Image Properties:
  XY pixels:                 1024 x 1024
  ZWT dimensions (expected): 49 x 4 x 1
  angles:                    3
  nphases:                   5
  pixel size (um):           0.08 0.08 0.125
  binning:                   1 x 1

Experiment: 
  type:                      SI
  title:                     null
  type of imaging:           Sequential
  acquisition order:         All Z then Channel
  focus point at start:      middle

  Section spacing:           0.125
  Number of sections:        49
  Sample thickness:          6.000

  Point Visit:               1-21
  Point Visit Info (index, x, y, z): 0, 15258.0, 10356.0, 5480.4
                                     1, 14893.0, 10331.0, 5480.4
                                     2, 14765.0, 10672.0, 5480.4
                                     3, 13805.0, 10802.0, 5480.4
                                     4, 13305.0, 10789.0, 5478.0
                                     5, 12540.0, 11275.0, 5484.4
                                     6, 11680.0, 11833.0, 5479.8
                                     7, 11620.0, 13672.0, 5479.8
                                     8, 12107.0, 16215.0, 5481.9
                                     9, 13730.0, 17977.0, 5481.9
                                     10, 11668.0, 16905.0, 5481.9
                                     11, 10742.0, 16728.0, 5481.9
                                     12, 10044.0, 15945.0, 5482.0
                                     13, 10313.0, 14774.0, 5479.4
                                     14, 10497.0, 13683.0, 5479.4
                                     15, 10968.0, 12661.0, 5479.4
                                     16, 13831.0, 13483.0, 5479.4
                                     17, 13785.0, 13745.0, 5480.9
                                     18, 14092.0, 14233.0, 5480.2
                                     19, 14380.0, 14967.0, 5480.9
                                     20, 13903.0, 16636.0, 5482.2

Number of Channels:   4

  channel       = Cy5
  camera        = w
  type          = 4
  temperature   = 4 C
  mode          = Med 95MHz
  gain          = 1
  exposure      = 150
  excitation    = 642
  %T            = 100.0%

  channel       = A568
  camera        = ne
  type          = 4
  temperature   = 3 C
  mode          = Med 95MHz
  gain          = 1
  exposure      = 150
  excitation    = 568
  %T            = 100.0%

  channel       = FITC
  camera        = e
  type          = 4
  temperature   = 4 C
  mode          = Med 95MHz
  gain          = 1
  exposure      = 55
  excitation    = 488
  %T            = 100.0%

  channel       = DAPI
  camera        = w
  type          = 4
  temperature   = 4 C
  mode          = Med 95MHz
  gain          = 1
  exposure      = 150
  excitation    = 405
  %T            = 31.3%

-------------------------------------------------------

---------- Experiment Record --------------------------
